# Supplementary material for: Influence of Two Widely Used Solvents, Ethanol and Dimethyl Sulfoxide, on Human Sperm Parameters
Source: Int J Mol Sci. 2022 Dec 28;24(1):505. doi: 10.3390/ijms24010505 (PMC9820180; doi:10.3390/ijms24010505)
Supplement: Supplementary file 1 [file ijms-24-00505-s001.zip]

Archive with 3 entries (3 files):
- ijms-2094910-supplementary.pdf
- Table S1.xlsx
- Table S2.xlsx
